# Supplementary material for: Development and Validation of a Pediatric Hospital-Acquired Malnutrition (PHaM) Risk Score to Predict Nutritional Deterioration in Hospitalized Pediatric Patients: A Secondary Analysis Based on a Multicenter Prospective Cohort Study
Source: Nutrients. 2024 Aug 29;16(17):2898. doi: 10.3390/nu16172898 (PMC11396899; doi:10.3390/nu16172898)
Supplement: Supplementary file 1 [file nutrients-16-02898-s001.zip]

Archive with 1 entries (1 files):
- nutrients-3082787-supplementary.pdf
